# Supplementary material for: Inside the “African Cattle Complex”: Animal Burials in the Holocene Central Sahara
Source: PLoS One. 2013 Feb 20;8(2):e56879. doi: 10.1371/journal.pone.0056879 (PMC3577651; doi:10.1371/journal.pone.0056879)
Supplement: Table S3 — Database of the main rock art features, used for GIS analysis. (XLS) [file pone.0056879.s005.xls]

## Sheet: Arte_cattle_cult_finale_Proj
Id scene	Wadi name	Site	Scene Code	Reference
1	Tekni-tan Tameslemt	Tekni-tan Tameslemt km 12	2	Van Albada and Van Albada 2000: 50 fig 39
2	Alamas	Alamas km 60	7	Van Albada and Van Albada 1994: 31
3	Tekniewen	Tekniewen km 16	5	Van Albada and Van Albada 2000: 60-61, figg: 50-51
4	Adroh	Adroh km 38	5	Van Albada 1993: 44, fig 2
5	Isser	Isser km 42	2	Van Albada and Van Albada 2000: 118 and fig. 108
6	Alamas	Alamas km 47	1	Van Albada and Van Albada 2000: 120
7	Alamas	Alamas km 45	7	Van Albada and Van Albada 2000: 120
8	Alamas	Alamas km 45	7	Van Albada and Van Albada 2000: 120, fig. 112
9	Tin Einessnis	Tin Einessnis km 20	1	Van Albada and Van Albada 2000: 112
10	Tin Erkni	Tin Erkni km 10	5	Van Albada and Van Albada 2000: 111
11	Tin Einessnis south	Tin Einessnis south km 7	2	Van Albada and Van Albada 1994: 29; 2000: 112
12	Alamas	Alamas km 29	5	Van Albada and Van Albada 1994: 28; 2000: 120
13	Bedis	Bedis km 45,5	1	Van Albada and Van Albada 2000: 110
14	Tin Einessnis	Tin Einessnis km 10	6	Van Albada and Van Albada 1992: 28-30; 2000: 112
15	In Erahar	In Erahar km 55,5	1	Van Albada and Van Albada 2000: 109 and fig. 65
16	Bedis	Bedis km 32	4	Van Albada and Van Albada 2000: 110
17	Bedis	Site 08/290	3	The Italian Archaeological Mission in the Sahara archive
18	Bedis	Site 08/252	3	The Italian Archaeological Mission in the Sahara archive
19	Tin Einessnis	Tin Einessnis km 7,5	1	Van Albada and Van Albada 1993: 41; 2000: 112 fig 103
20	Bedis	Site 08/207	5	The Italian Archaeological Mission in the Sahara archive
21	Alamas	Alamas km 21	1	Van Albada and Van Albada 1994: 82; 2000: 120
22	Alamas	Alamas km 21	1	Van Albada and Van Albada 1994: 30; 2000: 120
23	Alamas	Alamas km 21	6	Van Albada and Van Albada 1994: 55; 2000: 120
24	Bedis	Site 07/14	5	The Italian Archaeological Mission in the Sahara archive
25	Bedis	Site 07/18	3	The Italian Archaeological Mission in the Sahara archive
26	Bedis	Site 08/56	1	Gallinaro et al. 2012
27	Bedis	Bedis km 29	1	Lutz and Lutz 1995: 118
28	In Erahar	In Erahar km 42	1	Van Albada and Van Albada 1994: 36; 2000: 109 and fig 27
29	In Erahar	In Erahar km 33,5	6	Van Albada and Van Albada 1994: 55
30	In Erahar	In Erahar km 40,5	2	Van Albada and Van Albada 1994: 36; 2000: 109 and fig 86
31	In Erahar	In Erahar km 35,5	3	Lutz and Lutz 1995: 136; Van Albada 2000: 109 fig 96
32	Alamas	Alamas km 15	7	Van Albada and Van Albada 1993: 48-49; 2000: 120
33	Tin Einessnis	Tin Einessnis km 2	1	Van Albada and Van Albada 2000: 112 and fig. 16
34	Tazelak	Tazelak km 8,5	1	Van Albada and Van Albada 2000: 106
35	Takabart Kabort	Takabart Kabort south km 21	5	Van Albada and Van Albada 2000: 108 and fig. 97
36	Tazelak	Tazelak km 4	3	Van Albada and Van Albada 1992: 33; 2000: 106
37	Tin Iblal	Tin Iblal km 16	4	Van Albada and Van Albada 2000: 106, fig. 92
38	Takabart Kabort	Takabart Kabort north km 4	4	Van Albada and Van Albada 1994: 53
39	Bedis	Bedis km 2,5	5	Van Albada and Van Albada 2000: 110
40	Tin Iblal	Tin Iblal km 9,5	3	Van Albada and Van Albada 2000: 106
41	Tin Iblal	Tin Iblal km 9,5	3	Van Albada and Van Albada 2000: 106
42	Tilizaghen	Tilizaghen km 25,5	5	Van Albada and Van Albada 1990: 36; 2000: 105
43	Takabart Kabort	Takabart Kabort km 0	5	Jacquet 1988: 36; Van Albada and Van Albada 2000
44	Tilizaghen	Tilizaghen km 22	1	Van Albada and Van Albada 2000: 105 and fig 32
45	Tin Iblal	TE3	3	Jelinek 1985b: 244-246
46	Tin Iblal	TE3	2	Jelinek 1985b: 262, tavv. VII-VIII
47	Tilizaghen	TW3	3	Jelinek 1985a: 160, tav. XVIII
48	Tilizaghen	TW2	5	Jelinek 1985a: 144-145
49	Tilizaghen	TW2	1	Jelinek 1985a: 145
50	Tilizaghen	TW1	3	Jelinek 1985a: 130, tavv. III-IV
51	Tilizaghen	TW1	1	Jelinek 1985a: 140, tav. VIIb
52	Tilizaghen	TW1	5	Jelinek 1985a: 130
53	Tilizaghen	Tilizzaghen II	4	Graziosi 2005: 107
54	Tilizaghen	Garamantian Apollo	1	Van Albada and Van Albada 2000: 104
55	Tidoma	Tidoma km 1	7	Lutz and Lutz 1995: 60
56	In Elobu	In Elobu km 18	2	Van Albada and Van Albada 2000: 103
57	In Habeter - Mathendous	Mathrndush	3	Jelinek 1984: 158
58	In Habeter - Mathendous	Mathrndush	1	Jelinek 1984: 155-156
59	In Habeter - Mathendous	Mathrndush	4	Jelinek 1984: 137
60	In Habeter - Mathendous	Mathendoush km 9	4	Van Albada and Van Albada 2000: 99
61	In Elobu	In Elobu km 14	1	Van Albada and Van Albada 2000: 103
62	In Habeter - In Galghewen	In Galguien	1	Graziosi 2005: 58-59
63	Tilizaghen	Tilizaghen km 8	5	Van Albada and Van Albada 2000: 105
64	In Habeter - El Awrer	El Aurer	1	Graziosi 2005: 66-67
65	Ibaritran	Ibaritran km 7	4	Van Albada and Van Albada 2000: 103
66	Ibaritran	Ibaritran km 14	1	Van Albada and Van Albada 2000: 103
67	Tilizaghen	Tilizaghen I	1	Pesce 1967: 393-416
68	Tilizaghen	Tilizaghen	5	Pesce 1967: fig 7
69	In Habeter	In Habeter III	1	Van Albada and Van Albada 2000: 102
70	In Habeter	In Habeter II	1	Van Albada and Van Albada 2000: 102
71	Tiksatin	Tiksatin km 2,8	2	Jacquet 1978: 40-46; Van Albada and Van Albada 2000:102
72	Tin Amutin	Tin Amutin km 8	3	Lutz and Lutz 1995: 135 fig. 180
73	Tin Amutin	Tin Amutin km 8	2	Lutz and Lutz 1995: 135 fig. 179
74	Tin Amutin	Tin Amutin km 8	1	Van Albada and Van Albada 2000:102
75	Tin Amutin	Tin Amutin km 7,5	4	Van Albada and Van Albada 1994: 53
76	Meseknan	Meseknan km 8,5	1	Van Albada and Van Albada 2000: 124
77	Meseknan	Meseknan km 3	5	Van Albada and Van Albada 2000: 121-124
78	Meseknan	Meseknan km 3	5	Van Albada and Van Albada 2000: 121-124
79	Meseknan	Meseknan km 2	7	Van Albada and Van Albada 2000: 121
80	Imrawen	Imrawen km 10	5	Van Albada and Van Albada 2000: 125
81	Imrawen	Imrawen km 7	5	Van Albada and Van Albada 2000: 124
82	Imrawen	Imrawen km 37	4	Van Albada and Van Albada 2000: 125
83	Imrawen	Imrawen km 39	1	Van Albada and Van Albada 2000: 125
84	Imrawen	Imrawen km 34	7	Van Albada and Van Albada 2000: 125
85	Imrawen	Imrawen km 22,5	5	Van Albada and Van Albada 2000: 125
86	Imrawen	Imrawen km 26	5	Van Albada and Van Albada 2000: 125
87	Imrawen	Imrawen km 50,5	5	Van Albada and Van Albada 2000: 125
88	Aramas	In Aramas km 17,5	7	Van Albada and Van Albada 2000: 127
89	Taleschout	Taleschout km 25	2	Van Albada and Van Albada 2000: 128
90	Taleschout	Taleschout km 8,5	7	Van Albada and Van Albada 1994: 58
91	Taleschout	Taleschout km 30	5	Van Albada and Van Albada 2000: 128
92	Taleschout	Taleschout km 18,5	7	Van Albada and Van Albada 2000: 127
93	Taleschout	Taleschout km 18,5	5	Van Albada and Van Albada 2000: 127
94	Taleschout	Taleschout km 16,5	4	Van Albada and Van Albada 2000: 127
95	In Hagarin	In Hagarin km 10	7	Van Albada and Van Albada 2000: 128; fig 45
96	In Hagarin	In Hagarin km 5	7	Van Albada and Van Albada 2000: 128
97	Tin Sharuma	Tin Sharuma km 10	7	Van Albada and Van Albada 1994: 57
98	Tin Sharuma	Tin Sharuma km 10	5	Van Albada and Van Albada 2000: 129
99	Tin Sharuma	Tin Sharuma km 22,5	7	Van Albada and Van Albada 1994: 37
100	Ankbritt	Ankbrit km 10	4	Van Albada and Van Albada unpublished data
101	In Afuda	In Afuda km 4	7	Van Albada and Van Albada unpublished data
102	In Afuda	In Afuda km 5	7	Van Albada and Van Albada 2000: 132
