# Supplementary material for: Inside the “African Cattle Complex”: Animal Burials in the Holocene Central Sahara
Source: PLoS One. 2013 Feb 20;8(2):e56879. doi: 10.1371/journal.pone.0056879 (PMC3577651; doi:10.1371/journal.pone.0056879)
Supplement: Table S6 — Skeletal element quantification in the main structures (NISP = Number of Identified Specimens, MNE = Minimum Number of Elements, MNI = Minimum Number of Individuals). The elements indicating the presence of more than one individual are in bold and underlined. (XLSX) [file pone.0056879.s008.xlsx]

## Sheet: MK parti anatomiche totale
	00/301												09/69 C1			07/28 C1			07/79 C1			07/39 C5						07/39 C4						07/39 C3			07/39 C2 ext. area			07/40 C1			07/39 C1			00/556
	Spot B			Spot C			Spot D															corbeille			ext. stele			corbeille			ext. stele															corbeille			ext. stele
	Ovis vel Capra & Small Ungulate			Bos taurus & Large Ungulate			Ovis vel Capra & Small Ungulate			Bos taurus & Large Ungulate			Bos taurus & Large Ungulate			Bos taurus & Large Ungulate			Bos taurus & Large Ungulate			Bos taurus & Large Ungulate			Ovis vel Capra & Small Ungulate			Ovis vel Capra & Small Ungulate			Ovis vel Capra & Small Ungulate			Bos taurus & Large Ungulate			Bos taurus & Large Ungulate			Bos taurus & Large Ungulate			Equus sp. & Large Ungulate			Bos taurus & Large Ungulate			Bos taurus & Large Ungulate
Element	NISP	MNE	MNI	NISP	MNE	MNI	NISP	MNE	MNI	NISP	MNE	MNI	NISP	MNE	MNI	NISP	MNE	MNI	NISP	MNE	MNI	NISP	MNE	MNI	NISP	MNE	MNI	NISP	MNE	MNI	NISP	MNE	MNI	NISP	MNE	MNI	NISP	MNE	MNI	NISP	MNE	MNI	NISP	MNE	MNI	NISP	MNE	MNI	NISP
Cranium/Horn	1	1	1										36	2	1				21	2	1							1	1	1				18	2	1	26	2	1	13	2	1				1	1	1
Mandible	1	1	1	1	1	1				13	2	1	8	2	1	2	2	1	11	2	1													9	2	1				7	2	1	1	1	1	1	1	1
Teeth upper	17	4	1										10	10	1				7	6	1													1	1	1	3	2	1	6	6	2	5	5	1
Teeth lower	3	3	1							7	7	1	10	10	1	1	1	1	1	1	1													1	1	1	2	2	1	9	9	1
Teeth ind.	82			10			2			4			3	1	1	4	1	1	13	1	1							3	1	1				7	1	1				8	1	1	3	1	1	4
Hyoid													1	1	1																									2	1	1
Atlas																																		2	1	1				1	1	1
Axis													1	1	1																						1	1	1	1	1	1
Cervical vert.										1	1	1	2	2	1				2	2	1													9	2	1	2	1	1	6	2	1
Thoracic vert.	5	5	1							1	1	1	2	2	1	3	3	1	3	2	1													6	2	1	4	4	1	3	2	1
Lumbar vert.	1	1	1				2	1	1	2	1	1				6	3	1	6	2	1													5	1	1	1	1	1	2	2	1
Sacral vert.													1	1	1
Caudal vert.													8	8	1																			3	3	1
Vertebrae ind.	7	2	1				1	1	1	5	1	1	4	2	1	5	3	1	23	3	1										1	1	1	39	8	1	20	4	1	16	2	1	1	1	1
Rib	21	2	1	6	1	1				14	11	1	37	4	1	42	1	1	75	10	1	1	1	1				7	3	1				34	7	1	12	5	1	19	7	1				1	1	1
Scapula	1	1	1							3	1	1				3	1	1	4	1	1										1	1	1	2	2	1	3	1	1	21	3	2							1
Humerus	7	2	1				3	1	1	5	1	1	2	1	1	2	1	1													1	1	1				2	1	1	2	2	1							1
Radius	7	4	2				2	2	1	1	1	1	1	1	1							2	2	1										3	1	1	3	1	1	8	3	2
Ulna	6	2	1				1	1	1	5	1	1	1	1	1							1	1	1										2	1	1	1	1	1	3	1	1
Pelvis	2	2	1										3	1	1	2	1	1	3	1	1				1	1	1	1	1	1	1	1	1	2	1	1				4	2	1
Femur	5	1	1							1	1	1	8	2	1	5	2	1	4	1	1													8	2	1	5	1	1	2	2	1
Patella													1	1	1																			2	2	1				1	1	1
Tibia	8	5	3				4	2	1	2	1	1	3	2	1							1	1	1							2	1	1	3	2	1	2	2	1	3	2	1							3
Malleolus	1	1	1							2	2	1	2	2	1							1	1	1										1	1	1				1	1	1							1
Carpals	5	5	1				2	2	1	11	9	2	4	4	1							1	1	1										13	10	1	1	1	1	12	12	2				1	1	1	1
Astragalus	3	3	2				2	2	1				2	2	1																			1	1	1				1	1	1				1	1	1
Calcaneum	2	1	1							5	3	2	2	2	1																			3	2	1				4	2	1
Tarsals	4	4	1				1	1	1	3	3	1	2	2	1																			4	3	1				3	3	1
Metacarpal	2	2	1							4	2	1	1	1	1																			4	3	2				5	3	2							1
Matatarsal	1	1	1							4	1	1	2	1	1																			3	2	1	3	2	1	5	2	1				1	1	1
Metapodial	10	6	2				3	1	1	6	2	1	4	2	1	1	1	1																6	3	1	2	1	1	3	1	1
Phalanx 1	17	10	2				4	4	1	12	7	1	1	1	1										2	1	1							11	7	1	2	1	1	13	8	1							1
Phalanx 2	21	16	2	1	1	1	5	5	2	6	6	1													1	1	1	1	1	1				3	3	1	2	1	1	9	9	2				1	1	1
Phalanx 3	8	4	1				2	2	1	4	3	1																			1	1	1	8	6	1	2	1	1	5	5	1
Sesamoids	5	5	1	2	2	1	1	1	1	11	11	1																						17	16	1	1	1	1	16	16	1
[truncated: 8 more columns]
